# Supplementary material for: An Official Outbreak Investigation of Acute Haemorrhagic Diarrhoea in Dogs in Norway Points to Providencia alcalifaciens as a Likely Cause
Source: Animals (Basel). 2021 Nov 9;11(11):3201. doi: 10.3390/ani11113201 (PMC8614335; doi:10.3390/ani11113201)
Supplement: Supplementary file 1 [file animals-11-03201-s001.zip]

Archive with 1 entries (1 files):
- animals-1444663-supplementary.pdf
